# Supplementary material for: Chronotype Profile, Stress, Depression Level, and Temporomandibular Symptoms in Students with Type D Personality
Source: J Clin Med. 2022 Mar 28;11(7):1886. doi: 10.3390/jcm11071886 (PMC8999628; doi:10.3390/jcm11071886)
Supplement: Supplementary file 1 [file jcm-11-01886-s001.zip]

Archive with 1 entries (1 files):
- jcm-1597881-supplementary.pdf
